# Supplementary material for: Tambjamines and Prodiginines: Biocidal Activity against Trypanosoma cruzi
Source: Pharmaceutics. 2021 May 12;13(5):705. doi: 10.3390/pharmaceutics13050705 (PMC8151848; doi:10.3390/pharmaceutics13050705)
Supplement: Supplementary file 1 [file pharmaceutics-13-00705-s001.zip]

Archive with 1 entries (1 files):
- pharmaceutics-1197866-supplementary.pdf
